# Supplementary material for: Secretory GFP reconstitution labeling of neighboring cells interrogates cell–cell interactions in metastatic niches
Source: Nat Commun. 2023 Dec 5;14:8031. doi: 10.1038/s41467-023-43855-2 (PMC10697979; doi:10.1038/s41467-023-43855-2)
Supplement: Supplementary file 8 — Source Data [file 41467_2023_43855_MOESM8_ESM.xlsx]

## Sheet: Fig1e
		6 h	Cherry-niche	10.6	9.23	10.4
			sGRAPHIC	82	82.3	82.5
		24 h	Cherry-niche	16.6	16.6	14.6
			sGRAPHIC	89.1	87.6	85.7

## Sheet: Fig4e
	Galectin-3 con. [ug]
	0	10585	9488	10713	10713	4017	8719	10371	10784	9801	11867	5499	12266	12622	12836	11041	12594	15044	13619	11312	10770	12750	9260	12138	11511	13676	11896	10556	9844	9260	9160	7080	7835	8989	4288	5385	11169	8249	3448	12195	8377	9531	9146	14716	10656	11953	10143	11312	11910
	2	12223	10414	13847	11041	5599	13448	11482	10314	11269	12722	14203	11611	9545	8306	11354	8961	9830	9317	10499	9317	9488	8206	8519	10699	8989	7080	8961	11425	11967	10799	8989	8690	14916	11782	13164	13890	12181	9246	10756	7992	9901	12579	16583	11582	12864	9004	9502	8647
	5	6681	4032	4089	4431	3676	11696	9972	10727	9018	14218	11183	13961	12679	8704	12494	16383	14332	10514	12993	13078	12722	14403	12124	12166	11782	11653	9830	13990	8776	8833	10158	10870	12822	13548	13805	11582	10272	10414	10357	12067	8405	16241	13448	13833	14104	16654	17338	12195
	10	13463	12907	11155	12266	12565	11668	8904	11027	11639	13035	11568	11896	11753	15286	13064	13833	12038	12736	12223	9360	8747	11226	12266	13591	14873	9417	14759	10371	11910	10756	10913	14574	14147	13164	12921	13107	13933	14816	11012	9374	14959	13961	13334	14545	12010	14289	11226	12722
[truncated: 54 more columns]

## Sheet: Fig4f
	Galectin-3 con. [ug]	0	0.1	0.3	1	2.5	5
		0.0417624	0.0631688	0.0632107	0.0632436	0.0629691	0.0701073
		0.0484746	0.0401395	0.0550955	0.0536679	0.0729151	0.0802371
		0.0569378	0.0522922	0.0484252	0.0547874	0.0800159	0.0631067

## Sheet: FigS2c
f
		sC-GR-HiBiT
		Time [h]
		0	92	41	34
		3	2337	2329	1917
		6	3914	3215	4410
		9	7816	8471	8291
		12	11081	9852	12385
		15	14100	15006	13365
		18	19062	30722	26417
		21	29506	35800	33144
		24	37886	34898	33504
		sN-GR-HiBiT
		Time [h]
		0	39	74	52
		3	435	881	272
		6	1041	1030	279
		9	1080	1099	804
		12	1024	1100	773
		15	1700	1519	1363
		18	3160	2629	2104
		21	4535	2197	2888
		24	4011	3258	3225
		Empty (background)
		Time [h]
		0	6	13	31
		3	5	10	5
		6	8	8	9
		9	7	7	8
		12	8	12	8
		15	9	8	6
		18	7	14	8
		21	7	8	9
		24	4	9	10

## Sheet: FigS6c
		E0771/sC-GR + NIH3T3/N-GR							MC-38/sC-GR + NIH3T3/N-GR
		mCherry+	single culture	548	535	568			mCherry+	single culture	1047	1029	1029
			co-culture	2635	2583	2586				co-culture	3839	4219	4181
		mCherry-	single culture	944	942	893			mCherry-	single culture	800	797	800
			co-culture	972	971	1091				co-culture	823	827	844
		E0771/sC-GR + MS1/N-GR							MC-38/sC-GR + MS1/N-GR
		mCherry+	single culture	1031	1022	1009			mCherry+	single culture	1028	1180	1025
			co-culture	5595	5492	5483				co-culture	5803	5919	5623
		mCherry-	single culture	924	896	904			mCherry-	single culture	812	782	781
			co-culture	1111	1113	1090				co-culture	1109	1026	1011
		E0771/sC-GR + KUSA-A1/N-GR							MC-38/sC-GR + KUSA-A1/N-GR
		mCherry+	single culture	827	810	775			mCherry+	single culture	1061	1020	1045
			co-culture	4028	3855	3782				co-culture	8272	7814	7970
		mCherry-	single culture	970	936	954			mCherry-	single culture	820	837	836
			co-culture	946	944	944				co-culture	830	842	828
		E0771/sC-GR +AML12/N-GR							MC-38/sC-GR +AML12/N-GR
		mCherry+	single culture	809	820	794			mCherry+	single culture	1127	1102	1115
			co-culture	3442	3545	3451				co-culture	5490	5541	5619
		mCherry-	single culture	823	836	882			mCherry-	single culture	750	757	776
			co-culture	840	827	837				co-culture	797	771	767

## Sheet: FigS8b
	Time [hour]	0	3	6	9	12	15	24
		1398.18	914.055	588.709	483.404	383.525	381.347	326.715
		1402.23	891.244	623.336	487.287	373.544	404.108	309.085
		1320.66	791.556	601.555	437.872	307.523	276.063	200.294

## Sheet: FigS11d
			Maxmum distance [μm]
			124.5
			120.111
			75
			77.0165
			102.222

## Sheet: FigS15c
		B	D	M
		16.181	9.454	6.681
		13.879	9.328	7.125
		10.938	8.737	7.378
		14.125	8.28	7.67
		13.295	7.884	8.11
		15.173	7.234	7.407
